# Supplementary material for: Nest inundation from sea-level rise threatens sea turtle population viability
Source: R Soc Open Sci. 2015 Jul 22;2(7):150127. doi: 10.1098/rsos.150127 (PMC4632582; doi:10.1098/rsos.150127)
Supplement: Dataset [file rsos150127supp1.csv]

Egg ID	Treatment	Seawater inundation	Day of exposure	Initial mass (g)	Viability at inundation	Fate	Incubation duration (days)
9	Control (no inundation)	None	12	42.114	bad	died
57	Control (no inundation)	None	12	49.124	bad	died
81	Control (no inundation)	None	12	44.708	bad	died
105	Control (no inundation)	None	12	43.961	bad	died
130	Control (no inundation)	None	12	45.140	bad	died
178	Control (no inundation)	None	12	43.789	bad	died
226	Control (no inundation)	None	12	44.684	bad	hatched	51
160	Seawater inundation - 1 hour	One	12	45.860	bad	died
39	Seawater inundation - 1 hour	One	12	45.734	bad	died
111	Seawater inundation - 1 hour	One	12	44.326	bad	died
136	Seawater inundation - 1 hour	One	12	47.803	bad	died
261	Seawater inundation - 3 hours	Three	12	41.886	bad	died
27	Seawater inundation - 3 hours	Three	12	45.734	bad	died
124	Seawater inundation - 3 hours	Three	12	44.627	bad	died
75	Seawater inundation - 3 hours	Three	12	45.620	bad	died
220	Seawater inundation - 3 hours	Three	12	46.618	bad	died
21	Seawater inundation - 6 hours	Six	12	39.303	bad	died
69	Seawater inundation - 6 hours	Six	12	47.342	bad	died
93	Seawater inundation - 6 hours	Six	12	45.713	bad	died
19	Control (no inundation)	None	25	46.119	bad	died
23	Control (no inundation)	None	25	44.688	bad	died
43	Control (no inundation)	None	25	41.894	bad	died
67	Control (no inundation)	None	25	47.368	bad	died
71	Control (no inundation)	None	25	41.557	bad	died
91	Control (no inundation)	None	25	43.365	bad	died
95	Control (no inundation)	None	25	49.533	bad	died
1	Seawater inundation - 1 hour	One	25	42.291	bad	died
6	Seawater inundation - 1 hour	One	25	41.011	bad	died
25	Seawater inundation - 1 hour	One	25	45.281	bad	died
29	Seawater inundation - 1 hour	One	25	43.690	bad	died
30	Seawater inundation - 1 hour	One	25	43.178	bad	died
49	Seawater inundation - 1 hour	One	25	41.709	bad	died
73	Seawater inundation - 1 hour	One	25	47.973	bad	died
77	Seawater inundation - 1 hour	One	25	46.056	bad	died
13	Seawater inundation - 3 hours	Three	25	43.746	bad	died
17	Seawater inundation - 3 hours	Three	25	42.946	bad	died
18	Seawater inundation - 3 hours	Three	25	44.516	bad	died
37	Seawater inundation - 3 hours	Three	25	45.149	bad	died
41	Seawater inundation - 3 hours	Three	25	44.671	bad	died
109	Seawater inundation - 3 hours	Three	25	45.400	bad	died
61	Seawater inundation - 3 hours	Three	25	46.966	bad	died
85	Seawater inundation - 3 hours	Three	25	44.538	bad	died
89	Seawater inundation - 3 hours	Three	25	46.171	bad	died
7	Seawater inundation - 6 hours	Six	25	41.639	bad	died
11	Seawater inundation - 6 hours	Six	25	43.857	bad	died
12	Seawater inundation - 6 hours	Six	25	42.879	bad	died
35	Seawater inundation - 6 hours	Six	25	45.696	bad	died
36	Seawater inundation - 6 hours	Six	25	43.677	bad	died
55	Seawater inundation - 6 hours	Six	25	44.285	bad	died
60	Seawater inundation - 6 hours	Six	25	46.089	bad	died
79	Seawater inundation - 6 hours	Six	25	48.347	bad	died
83	Seawater inundation - 6 hours	Six	25	50.209	bad	died
103	Seawater inundation - 6 hours	Six	25	50.554	bad	died
107	Seawater inundation - 6 hours	Six	25	46.003	bad	died
22	Control (no inundation)	None	37	43.350	bad	died
70	Control (no inundation)	None	37	42.302	bad	died
94	Control (no inundation)	None	37	48.838	bad	died
140	Control (no inundation)	None	37	43.816	bad	died
144	Control (no inundation)	None	37	47.654	bad	died
192	Control (no inundation)	None	37	47.046	bad	died
46	Control (no inundation)	None	37	48.206	bad	hatched	53
4	Seawater inundation - 1 hour	One	37	45.725	bad	died
28	Seawater inundation - 1 hour	One	37	42.541	bad	died
52	Seawater inundation - 1 hour	One	37	46.168	bad	died
76	Seawater inundation - 1 hour	One	37	40.964	bad	died
100	Seawater inundation - 1 hour	One	37	42.733	bad	died
126	Seawater inundation - 1 hour	One	37	47.729	bad	died
170	Seawater inundation - 1 hour	One	37	46.374	bad	died
198	Seawater inundation - 1 hour	One	37	43.280	bad	died
16	Seawater inundation - 3 hours	Three	37	44.674	bad	died
64	Seawater inundation - 3 hours	Three	37	47.065	bad	died
182	Seawater inundation - 3 hours	Three	37	45.822	bad	died
186	Seawater inundation - 3 hours	Three	37	47.033	bad	died
234	Seawater inundation - 3 hours	Three	37	47.417	bad	hatched	53
34	Seawater inundation - 6 hours	Six	37	44.056	bad	died
58	Seawater inundation - 6 hours	Six	37	45.611	bad	died
82	Seawater inundation - 6 hours	Six	37	47.473	bad	died
106	Seawater inundation - 6 hours	Six	37	41.629	bad	died
156	Seawater inundation - 6 hours	Six	37	45.440	bad	died
180	Seawater inundation - 6 hours	Six	37	46.389	bad	died
204	Seawater inundation - 6 hours	Six	37	50.275	bad	died
128	Seawater inundation - 6 hours	Six	37	42.167	bad	hatched	52
133	Control (no inundation)	None	2	44.800	good	died
229	Control (no inundation)	None	2	45.699	good	died
248	Control (no inundation)	None	2	45.200	good	died
264	Control (no inundation)	None	2	42.649	good	died
38	Control (no inundation)	None	2	46.523	good	died
110	Control (no inundation)	None	2	45.422	good	died
14	Control (no inundation)	None	2	45.102	good	hatched	52
62	Control (no inundation)	None	2	48.753	good	hatched	51
86	Control (no inundation)	None	2	42.910	good	hatched	52
157	Control (no inundation)	None	2	46.225	good	hatched	51
181	Control (no inundation)	None	2	42.519	good	hatched	51
205	Control (no inundation)	None	2	48.644	good	hatched	52
256	Control (no inundation)	None	2	44.799	good	hatched	52
20	Seawater inundation - 1 hour	One	2	42.486	good	died
44	Seawater inundation - 1 hour	One	2	44.939	good	died
68	Seawater inundation - 1 hour	One	2	46.933	good	died
92	Seawater inundation - 1 hour	One	2	45.030	good	died
139	Seawater inundation - 1 hour	One	2	47.066	good	died
163	Seawater inundation - 1 hour	One	2	45.278	good	died
187	Seawater inundation - 1 hour	One	2	45.389	good	died
258	Seawater inundation - 1 hour	One	2	45.973	good	died
211	Seawater inundation - 1 hour	One	2	43.455	good	died
235	Seawater inundation - 1 hour	One	2	44.232	good	hatched	51
242	Seawater inundation - 1 hour	One	2	42.289	good	hatched	51
250	Seawater inundation - 1 hour	One	2	45.864	good	hatched	52
266	Seawater inundation - 1 hour	One	2	45.231	good	hatched	51
8	Seawater inundation - 3 hours	Three	2	45.433	good	died
32	Seawater inundation - 3 hours	Three	2	45.660	good	died
80	Seawater inundation - 3 hours	Three	2	43.761	good	died
104	Seawater inundation - 3 hours	Three	2	44.298	good	died
127	Seawater inundation - 3 hours	Three	2	46.654	good	died
151	Seawater inundation - 3 hours	Three	2	46.969	good	died
175	Seawater inundation - 3 hours	Three	2	44.670	good	died
254	Seawater inundation - 3 hours	Three	2	42.910	good	died
262	Seawater inundation - 3 hours	Three	2	44.156	good	died
56	Seawater inundation - 3 hours	Three	2	45.415	good	died
223	Seawater inundation - 3 hours	Three	2	45.236	good	died
199	Seawater inundation - 3 hours	Three	2	49.676	good	hatched	53
246	Seawater inundation - 3 hours	Three	2	41.774	good	hatched	51
2	Seawater inundation - 6 hours	Six	2	43.496	good	died
26	Seawater inundation - 6 hours	Six	2	44.061	good	died
50	Seawater inundation - 6 hours	Six	2	43.739	good	died
74	Seawater inundation - 6 hours	Six	2	42.347	good	died
98	Seawater inundation - 6 hours	Six	2	49.683	good	died
121	Seawater inundation - 6 hours	Six	2	51.720	good	died
145	Seawater inundation - 6 hours	Six	2	44.081	good	died
169	Seawater inundation - 6 hours	Six	2	48.577	good	died
193	Seawater inundation - 6 hours	Six	2	44.290	good	died
217	Seawater inundation - 6 hours	Six	2	44.018	good	died
244	Seawater inundation - 6 hours	Six	2	46.434	good	died
252	Seawater inundation - 6 hours	Six	2	44.899	good	died
260	Seawater inundation - 6 hours	Six	2	43.926	good	died
33	Control (no inundation)	None	12	47.748	good	died
247	Control (no inundation)	None	12	47.224	good	died
154	Control (no inundation)	None	12	45.666	good	hatched	60
202	Control (no inundation)	None	12	44.271	good	hatched	55
255	Control (no inundation)	None	12	45.978	good	hatched	56
263	Control (no inundation)	None	12	43.844	good	hatched	56
257	Seawater inundation - 1 hour	One	12	45.881	good	died
249	Seawater inundation - 1 hour	One	12	49.522	good	hatched	56
265	Seawater inundation - 1 hour	One	12	45.201	good	hatched	56
15	Seawater inundation - 1 hour	One	12	45.251	good	hatched	59
63	Seawater inundation - 1 hour	One	12	42.940	good	hatched	55
87	Seawater inundation - 1 hour	One	12	48.338	good	hatched	57
184	Seawater inundation - 1 hour	One	12	46.475	good	hatched	53
208	Seawater inundation - 1 hour	One	12	47.819	good	hatched	54
241	Seawater inundation - 1 hour	One	12	41.740	good	hatched	56
148	Seawater inundation - 3 hours	Three	12	43.862	good	hatched	54
245	Seawater inundation - 3 hours	Three	12	43.430	good	died
3	Seawater inundation - 3 hours	Three	12	43.385	good	hatched	56
51	Seawater inundation - 3 hours	Three	12	41.736	good	hatched	59
99	Seawater inundation - 3 hours	Three	12	45.810	good	hatched	59
172	Seawater inundation - 3 hours	Three	12	51.949	good	hatched	56
196	Seawater inundation - 3 hours	Three	12	48.421	good	hatched	56
253	Seawater inundation - 3 hours	Three	12	45.862	good	hatched	55
45	Seawater inundation - 6 hours	Six	12	47.446	good	died
117	Seawater inundation - 6 hours	Six	12	47.722	good	died
142	Seawater inundation - 6 hours	Six	12	45.471	good	died
166	Seawater inundation - 6 hours	Six	12	46.003	good	died
243	Seawater inundation - 6 hours	Six	12	48.505	good	died
190	Seawater inundation - 6 hours	Six	12	44.538	good	died
214	Seawater inundation - 6 hours	Six	12	46.802	good	hatched	51
251	Seawater inundation - 6 hours	Six	12	47.840	good	hatched	52
259	Seawater inundation - 6 hours	Six	12	42.450	good	hatched	51
267	Seawater inundation - 6 hours	Six	12	43.262	good	hatched	51
24	Control (no inundation)	None	25	46.892	good	hatched	53
47	Control (no inundation)	None	25	47.804	good	hatched	58
48	Control (no inundation)	None	25	46.475	good	hatched	55
72	Control (no inundation)	None	25	42.898	good	hatched	54
115	Control (no inundation)	None	25	47.422	good	hatched	55
119	Control (no inundation)	None	25	46.061	good	hatched	53
54	Seawater inundation - 1 hour	One	25	45.883	good	died
101	Seawater inundation - 1 hour	One	25	47.808	good	died
5	Seawater inundation - 1 hour	One	25	44.243	good	hatched	53
53	Seawater inundation - 1 hour	One	25	41.468	good	hatched	55
97	Seawater inundation - 1 hour	One	25	47.300	good	hatched	58
42	Seawater inundation - 3 hours	Three	25	44.948	good	hatched	55
65	Seawater inundation - 3 hours	Three	25	46.132	good	hatched	56
66	Seawater inundation - 3 hours	Three	25	46.128	good	hatched	55
113	Seawater inundation - 3 hours	Three	25	42.904	good	hatched	57
31	Seawater inundation - 6 hours	Six	25	44.632	good	hatched	55
59	Seawater inundation - 6 hours	Six	25	45.627	good	hatched	56
164	Control (no inundation)	None	37	48.797	good	hatched	53
168	Control (no inundation)	None	37	46.112	good	hatched	53
188	Control (no inundation)	None	37	49.574	good	hatched	52
216	Control (no inundation)	None	37	43.062	good	hatched	52
240	Control (no inundation)	None	37	44.749	good	hatched	52
118	Control (no inundation)	None	37	45.351	good	died
222	Seawater inundation - 1 hour	One	37	42.508	good	died
122	Seawater inundation - 1 hour	One	37	48.950	good	hatched	53
146	Seawater inundation - 1 hour	One	37	49.608	good	hatched	52
150	Seawater inundation - 1 hour	One	37	41.594	good	hatched	52
174	Seawater inundation - 1 hour	One	37	42.905	good	hatched	53
134	Seawater inundation - 3 hours	Three	37	45.551	good	died
40	Seawater inundation - 3 hours	Three	37	45.417	good	hatched	52
88	Seawater inundation - 3 hours	Three	37	43.449	good	hatched	51
112	Seawater inundation - 3 hours	Three	37	45.499	good	hatched	51
138	Seawater inundation - 3 hours	Three	37	47.287	good	hatched	52
158	Seawater inundation - 3 hours	Three	37	47.596	good	hatched	51
162	Seawater inundation - 3 hours	Three	37	43.757	good	hatched	52
210	Seawater inundation - 3 hours	Three	37	43.313	good	hatched	52
152	Seawater inundation - 6 hours	Six	37	49.092	good	died
176	Seawater inundation - 6 hours	Six	37	42.540	good	died
228	Seawater inundation - 6 hours	Six	37	44.416	good	died
10	Seawater inundation - 6 hours	Six	37	44.437	good	hatched	51
132	Seawater inundation - 6 hours	Six	37	47.907	good	hatched	52
78	Control (no inundation)	None	None	46.036	bad	died
84	Control (no inundation)	None	None	48.078	bad	died
102	Control (no inundation)	None	None	47.765	bad	died
108	Control (no inundation)	None	None	46.005	bad	died
123	Control (no inundation)	None	None	45.994	bad	died
125	Control (no inundation)	None	None	44.843	bad	died
129	Control (no inundation)	None	None	44.868	bad	died
135	Control (no inundation)	None	None	45.692	bad	died
137	Control (no inundation)	None	None	47.495	bad	died
141	Control (no inundation)	None	None	49.131	bad	died
149	Control (no inundation)	None	None	42.929	bad	died
159	Control (no inundation)	None	None	43.948	bad	died
161	Control (no inundation)	None	None	46.800	bad	died
177	Control (no inundation)	None	None	45.775	bad	died
179	Control (no inundation)	None	None	43.471	bad	died
191	Control (no inundation)	None	None	48.094	bad	died
195	Control (no inundation)	None	None	42.978	bad	died
197	Control (no inundation)	None	None	45.194	bad	died
200	Control (no inundation)	None	None	47.905	bad	died
201	Control (no inundation)	None	None	44.761	bad	died
209	Control (no inundation)	None	None	43.447	bad	died
213	Control (no inundation)	None	None	45.559	bad	died
219	Control (no inundation)	None	None	42.351	bad	died
225	Control (no inundation)	None	None	45.018	bad	died
227	Control (no inundation)	None	None	45.216	bad	died
233	Control (no inundation)	None	None	44.437	bad	died
232	Control (no inundation)	None	None	45.740	good	hatched	54
238	Control (no inundation)	None	None	45.572	good	hatched	56
221	Control (no inundation)	None	None	43.859	bad	died
90	Control (no inundation)	None	None	43.498	good	hatched	56
96	Control (no inundation)	None	None	44.058	good	hatched	58
114	Control (no inundation)	None	None	49.899	good	hatched	57
116	Control (no inundation)	None	None	43.347	good	hatched	57
120	Control (no inundation)	None	None	44.113	good	hatched	57
131	Control (no inundation)	None	None	43.033	good	hatched	52
143	Control (no inundation)	None	None	41.877	good	hatched	52
147	Control (no inundation)	None	None	43.997	good	hatched	51
153	Control (no inundation)	None	None	43.219	good	hatched	51
155	Control (no inundation)	None	None	45.638	good	hatched	52
165	Control (no inundation)	None	None	46.894	good	hatched	51
167	Control (no inundation)	None	None	44.401	good	hatched	52
171	Control (no inundation)	None	None	47.789	good	hatched	55
173	Control (no inundation)	None	None	47.005	good	hatched	53
183	Control (no inundation)	None	None	43.011	good	hatched	51
185	Control (no inundation)	None	None	44.378	good	hatched	52
189	Control (no inundation)	None	None	41.188	good	hatched	51
194	Control (no inundation)	None	None	45.839	good	hatched	56
203	Control (no inundation)	None	None	47.638	good	hatched	53
206	Control (no inundation)	None	None	46.902	good	hatched	54
207	Control (no inundation)	None	None	41.652	good	hatched	51
215	Control (no inundation)	None	None	42.668	good	hatched	53
231	Control (no inundation)	None	None	52.631	good	hatched	51
237	Control (no inundation)	None	None	45.980	good	hatched	51
239	Control (no inundation)	None	None	44.521	good	hatched	52
